# Supplementary material for: Enhanced Zone II Flexor Tendon Repair through a New Half Hitch Loop Suture Configuration
Source: PLoS One. 2016 Apr 21;11(4):e0153822. doi: 10.1371/journal.pone.0153822 (PMC4839582; doi:10.1371/journal.pone.0153822)
Supplement: S1 Dataset — The first sheet provides the individual sample identifier, group type, failure mode, extension at 20 N, strain at 20 N, load to create a 2 mm gap, maximum load, extension at maximum load, strain at maximum load, stiffness, rigidity, and resilience up to the yield point. The second sheet summarizes these data as mean, standard deviation, and number of samples (n) for each sample group and result. (XLSX) [file pone.0153822.s001.xlsx]

## Sheet: Data
ID	Date	Group	Var 1: # Of Strands	Var 2: Suture Caliber	Var 3: Half hitch loop presence	Var 4: Knot	Var 5: Canine Hindpaw Digit	Failure Mode	Extension @ 20N	Strain @ 20N	Load @ 2mm Gap	Max Load	Extension @ Max Load	Strain @ Max Load	Stiffness	Rigidity	Modified Resiliece at Yield
Units	Units	Units	Units	Units	%	1 = yes, 0 = no	Units	Suture Breakage, Suture Pullout, or 50/50 = 1/2 Suture Breakage and 1/2 Suture Pullout	mm	%	N	N	mm	%	N/mm	N/%	N/{mm^2}
2	2015-04-23	4S 4-0 Grasping	4	4-0	0	1	1	Suture Breakage	1.41141	9.43007	34.7362	38.6339	3.22083	21.5194	15.715	2.35209	3.08894
3	2015-04-23	4S 4-0 Grasping	4	4-0	0	1	2	Suture Breakage	1.1436	7.56948	20.7622	44.409	2.83525	18.7665	21.593	3.26228	4.3894
5	2015-04-23	4S 4-0 Grasping	4	4-0	0	1	1	Suture Breakage	1.55607	10.3923	29.9371	38.6345	2.53308	16.9173	15.9711	2.3914	2.81883
7	2015-04-23	4S 4-0 Grasping	4	4-0	0	1	2	Suture Breakage	1.90674	12.7022	40.2139	50.504	4.89874	32.6341	14.4193	2.1645	8.40169
30	2015-04-25	4S 4-0 Grasping	4	4-0	0	1	3	Suture Breakage	1.27401	8.47651	37.2959	40.1625	2.70857	18.0212	17.9964	2.70484	3.06859
31	2015-04-25	4S 4-0 Grasping	4	4-0	0	1	2	Suture Breakage	1.35538	9.03333	34.6454	41.6167	6.74702	44.9675	21.0025	3.15127	4.30094
32	2015-04-25	4S 4-0 Grasping	4	4-0	0	1	4	Suture Breakage	1.87262	12.4421	44.9055	56.3722	4.9458	32.8609	13.3335	2.00679	9.30639
33	2015-04-25	4S 4-0 Grasping	4	4-0	0	1	4	Suture Breakage	2.15089	14.3376	41.2083	54.5663	4.93784	32.915	14.7226	2.20865	8.38372
58	2015-04-27	4S 4-0 Grasping	4	4-0	0	1	3	Suture Breakage	1.51498	10.0537	37.4762	44.4167	6.35353	42.1634	15.4626	2.33004	6.50501
59	2015-04-27	4S 4-0 Grasping	4	4-0	0	1	4	Suture Breakage	1.25094	8.27301	37.0884	39.9601	2.50524	16.5682	22.4377	3.39275	3.23989
60	2015-04-27	4S 4-0 Grasping	4	4-0	0	1	1	Suture Pullout	1.16936	7.76685	62.9102	63.1732	4.08274	27.1173	25.5868	3.8523	9.80771
61	2015-04-27	4S 4-0 Grasping	4	4-0	0	1	1	50/50	1.70576	11.34	32.4487	43.6164	8.32045	55.3147	16.9774	2.55375	3.58429
63	2015-04-27	4S 4-0 Grasping	4	4-0	0	1	3	Suture Breakage	2.01067	13.4072	37.6574	45.8166	9.65771	64.3981	11.311	1.6963	5.54202
65	2015-04-27	4S 4-0 Grasping	4	4-0	0	1	2	Suture Breakage	1.49435	9.84047	41.1679	45.5508	7.30392	48.0972	19.1595	2.90952	4.70032
4	2015-04-23	4S 4-0 Hitched	4	4-0	0.5	1	3	Suture Breakage	1.37814	9.32196	34.7652	49.3737	7.68071	51.9536	14.1106	2.08608	5.59452
6	2015-04-23	4S 4-0 Hitched	4	4-0	0.5	1	1	Suture Breakage	1.47107	9.78681	38.3628	61.6488	5.31371	35.3514	12.7954	1.92329	8.07338
14	2015-04-23	4S 4-0 Hitched	4	4-0	0.5	1	4	Suture Breakage	1.87152	12.4219	42.3945	47.0676	8.42406	55.9133	14.3834	2.16705	6.91662
26	2015-04-25	4S 4-0 Hitched	4	4-0	0.5	1	4	Suture Breakage	1.15458	7.67633	27.9805	39.285	11.3542	75.4893	7.37616	1.10944	5.07996
27	2015-04-25	4S 4-0 Hitched	4	4-0	0.5	1	3	Suture Breakage	1.11659	7.44305	31.1128	43.2165	7.70455	51.3573	25.8993	3.88537	5.534
28	2015-04-25	4S 4-0 Hitched	4	4-0	0.5	1	1	Suture Breakage	1.9424	12.9048	52.4841	66.8768	4.465	29.6642	15.4602	2.32705	8.58892
29	2015-04-25	4S 4-0 Hitched	4	4-0	0.5	1	4	Suture Breakage	1.28111	8.51061	15.7414	43.701	2.70295	17.956	20.5987	3.10076	3.84902
55	2015-04-27	4S 4-0 Hitched	4	4-0	0.5	1	4	Suture Breakage	1.83632	12.1351	36.4016	45.7563	8.56332	56.5895	11.5379	1.74596	8.85947
56	2015-04-27	4S 4-0 Hitched	4	4-0	0.5	1	2	Suture Breakage	1.56271	10.3799	39.8324	43.5719	3.59442	23.875	18.1191	2.72786	5.40722
62	2015-04-27	4S 4-0 Hitched	4	4-0	0.5	1	2	Suture Breakage	2.15403	14.3345	22.7276	35.9775	9.90777	65.9338	9.8961	1.48707	2.8632
64	2015-04-27	4S 4-0 Hitched	4	4-0	0.5	1	3	Suture Breakage	1.79487	11.8818	34.5974	39.8951	8.41301	55.6931	12.3774	1.86974	5.53807
66	2015-04-27	4S 4-0 Hitched	4	4-0	0.5	1	1	Suture Breakage	1.56661	10.4008	38.9383	52.6814	9.68091	64.2723	17.303	2.60623	5.1341
36	2015-04-25	4S 3-0 Grasping	4	3-0	0	1	3	Suture Breakage	1.79194	11.8491	34.906	49.3261	7.59879	50.2465	12.4704	1.88589	15.3847
37	2015-04-25	4S 3-0 Grasping	4	3-0	0	1	2	Suture Breakage	1.78777	11.8286	34.3774	51.562	7.0579	46.6979	16.3356	2.46896	9.38215
38	2015-04-25	4S 3-0 Grasping	4	3-0	0	1	1	Suture Breakage	2.13601	13.9323	44.7356	47.0083	11.6871	76.2294	16.2729	2.49486	7.01573
39	2015-04-25	4S 3-0 Grasping	4	3-0	0	1	4	Suture Pullout	1.28297	8.48648	53.9963	62.0277	9.93162	65.695	18.7824	2.83948	7.79001
43	2015-04-25	4S 3-0 Grasping	4	3-0	0	1	1	Suture Pullout	1.73202	11.4906	45.6486	59.2046	5.83722	38.7256	21.0892	3.17884	5.76259
47	2015-04-27	4S 3-0 Grasping	4	3-0	0	1	2	Suture Breakage	1.79317	11.8953	38.0274	48.8791	6.7463	44.7526	12.0234	1.81248	5.7931
51	2015-04-27	4S 3-0 Grasping	4	3-0	0	1	3	excluded	excluded	excluded	excluded	48.9654	excluded	excluded	excluded	excluded	excluded
75	2015-08-28	4S 3-0 Grasping	4	3-0	0	1	4	excluded	excluded	excluded	excluded	excluded	excluded	excluded	excluded	excluded	excluded
76	2015-08-28	4S 3-0 Grasping	4	3-0	0	1	1	Suture Breakage	1.77789	11.8205	51.4123	60.8661	7.39698	49.1797	16.5094	2.48313	8.4012
77	2015-08-28	4S 3-0 Grasping	4	3-0	0	1	3	Suture Pullout	1.59546	10.5829	56.2803	63.9677	3.72606	24.7155	23.6329	3.56285	5.32237
22	2015-04-25	4S 3-0 Hitched	4	3-0	0.5	1	4	Suture Breakage	1.8729	12.4207	43.3684	68.0251	6.5877	43.6883	18.9239	2.85351	14.9004
23	2015-04-25	4S 3-0 Hitched	4	3-0	0.5	1	3	Suture Breakage	1.4874	9.84675	33.9864	52.8634	3.56624	23.6088	18.8558	2.84827	6.23757
24	2015-04-25	4S 3-0 Hitched	4	3-0	0.5	1	1	Suture Breakage	1.50908	10.093	48.5025	59.1785	8.6675	57.9701	14.1014	2.10839	10.6865
25	2015-04-25	4S 3-0 Hitched	4	3-0	0.5	1	3	Suture Breakage	1.44963	9.58719	28.4493	68.9051	10.6019	70.116	19.4124	2.93524	26.3146
41	2015-04-25	4S 3-0 Hitched	4	3-0	0.5	1	4	Suture Breakage	2.0156	13.3691	8.82164	64.158	7.72031	51.2074	20.772	3.1317	8.73926
52	2015-04-27	4S 3-0 Hitched	4	3-0	0.5	1	2	Suture Breakage	2.01612	13.3416	35.1633	53.0138	10.6894	70.737	9.04206	1.36639	8.29574
53	2015-04-27	4S 3-0 Hitched	4	3-0	0.5	1	2	Suture Breakage	1.2791	8.49159	38.5418	56.1297	11.1732	74.176	21.269	3.20377	5.32475
72	2015-08-28	4S 3-0 Hitched	4	3-0	0.5	1	2	Suture Breakage	1.19248	7.90059	67.8103	70.4152	4.00589	26.5404	23.389	3.53024	9.47499
73	2015-08-28	4S 3-0 Hitched	4	3-0	0.5	1	2	Suture Breakage	0.993488	6.54105	72.3282	79.7607	3.88426	25.5737	15.7412	2.39086	9.62611
74	2015-08-28	4S 3-0 Hitched	4	3-0	0.5	1	1	excluded	excluded	excluded	excluded	excluded	excluded	excluded	excluded	excluded	excluded
10-25 1	2013-10-25	8s 4-0 Grasping	8	4-0	0	1	1	Suture Breakage	1.14662	7.53181	79.7391	85.084	3.68216	24.1871	28.3408	4.3145	9.41704
10-25 2	2013-10-25	8s 4-0 Grasping	8	4-0	0	1	2	Suture Breakage	1.10312	7.25984	59.6274	75.8127	6.89068	45.3489	25.4583	3.86834	4.58742
10-25 3	2013-10-25	8s 4-0 Grasping	8	4-0	0	1	3	Suture Breakage	1.10778	7.4676	59.8563	77.8073	7.61541	51.3359	25.1775	3.73495	8.3082
10-25 4	2013-10-25	8s 4-0 Grasping	8	4-0	0	1	4	50/50	1.02514	6.7877	55.9899	68.3936	3.0286	20.0531	33.7852	5.10255	5.21562
10-26 1	2013-10-26	8s 4-0 Grasping	8	4-0	0	1	1	Suture Breakage	0.753221	4.97996	64.5191	85.3851	5.15907	34.1095	36.4232	5.50903	5.73413
10-26 2	2013-10-26	8s 4-0 Grasping	8	4-0	0	1	2	Suture Breakage	1.30441	8.75632	53.9931	63.0273	8.46988	56.8572	22.6219	3.36993	4.50964
10-26 3	2013-10-26	8s 4-0 Grasping	8	4-0	0	1	3	Suture Breakage	1.64077	10.7925	53.9273	81.6717	8.30002	54.5949	15.3986	2.34104	8.78452
10-26 4	2013-10-26	8s 4-0 Grasping	8	4-0	0	1	4	Suture Breakage	0.898422	5.96873	61.9945	72.1756	3.90978	25.9749	21.8087	3.28267	9.31971
10-9 1	2013-10-09	8s 4-0 Grasping	8	4-0	0	1	1	Suture Breakage	2.07056	13.7767	56.9796	71.4296	5.17468	34.4303	20.1554	3.02925	10.3061
10-9 2	2013-10-10	8s 4-0 Grasping	9	4-1	0	1	2	Suture Breakage	excluded	excluded	excluded	54.334	excluded	excluded	excluded	excluded	excluded
10-9 3	2013-10-09	8s 4-0 Grasping	8	4-0	0	1	3	Suture Breakage	2.00079	13.4491	43.3441	45.5135	4.09921	27.5545	13.1303	1.95336	5.74928
10-9 4	2013-10-09	8s 4-0 Grasping	8	4-0	0	1	4	Suture Breakage	1.53901	10.0971	60.7217	73.2556	4.25388	27.9089	21.742	3.31392	9.39301
1	2014-04-08	8s 4-0 Hitched	8	4-0	0.5	1	1	Suture Breakage	1.31615	8.72481	80.0664	80.504	4.41513	29.268	34.3841	5.1869	13.0304
2	2014-04-08	8s 4-0 Hitched	8	4-0	0.5	1	2	Suture Breakage	1.5645	10.399	72.2387	84.8619	6.533	43.4242	22.6876	3.41326	11.4327
3	2014-04-08	8s 4-0 Hitched	8	4-0	0.5	1	4	Suture Breakage	2.26929	15.0315	73.9743	82.1618	6.0674	40.1898	20.3105	3.06626	14.9772
4	2014-04-08	8s 4-0 Hitched	8	4-0	0.5	1	3	Suture Breakage	3.25848	21.6106	46.8773	92.8804	10.9968	72.9321	15.1942	2.291	23.1353
5	2014-04-08	8s 4-0 Hitched	8	4-0	0.5	1	2	Suture Breakage	0.927723	6.17979	79.1358	86.1936	3.20539	21.3519	20.8658	3.13242	10.8141
6	2014-04-08	8s 4-0 Hitched	8	4-0	0.5	1	4	Suture Breakage	1.7394	11.5374	83.2594	89.7583	7.23921	48.0174	21.0161	3.16842	14.1688
7	2014-04-08	8s 4-0 Hitched	8	4-0	0.5	1	2	Suture Breakage	1.12916	7.52877	71.6565	73.0047	4.0697	27.135	39.9195	5.98711	6.24563
8	2014-04-08	8s 4-0 Hitched	8	4-0	0.5	1	3	Suture Breakage	1.8991	12.6079	64.4502	97.7806	7.12085	47.2745	19.7215	2.97061	23.0894
9	2014-04-08	8s 4-0 Hitched	8	4-0	0.5	1	1	Suture Breakage	1.0874	7.23578	75.8631	81.3372	9.13545	60.7894	26.4283	3.97165	9.25691
10	2014-04-08	8s 4-0 Hitched	8	4-0	0.5	1	1	Suture Breakage	1.3262	8.82088	71.98	84.9369	5.53506	36.8151	20.684	3.1098	17.0872
11	2014-04-08	8s 4-0 Hitched	8	4-0	0.5	1	3	Suture Breakage	1.30867	8.68459	80.5956	97.2636	10.198	67.676	25.4441	3.83414	18.1372
12	2014-04-08	8s 4-0 Hitched	8	4-0	0.5	1	4	Suture Breakage	1.31519	8.7563	74.0658	84.053	7.99772	53.2474	17.8533	2.68156	12.6535
1	2015-05-31	8s 4-0 Hitched knotless	8	4-0	0.5	0	2	Suture Breakage	1.38379	9.26895	64.5755	95.6175	7.16748	48.0093	20.9006	3.12032	12.2617
2	2015-05-31	8s 4-0 Hitched knotless	8	4-0	0.5	0	4	Suture Breakage	1.01499	6.51332	58.6758	97.5867	9.32172	59.8189	20.4348	3.1844	7.54043
3	2015-05-31	8s 4-0 Hitched knotless	8	4-0	0.5	0	3	Suture Breakage	1.13695	7.51488	82.2991	97.2094	5.39219	35.6408	27.3951	4.14468	19.1987
4	2015-05-31	8s 4-0 Hitched knotless	8	4-0	0.5	0	2	Suture Breakage	1.20346	7.97033	52.792	92.9024	8.18539	54.2105	20.9927	3.16975	7.52297
5	2015-05-31	8s 4-0 Hitched knotless	8	4-0	0.5	0	1	Suture Breakage	1.04454	6.96587	91.2152	99.1418	4.50669	30.0543	29.7771	4.46513	15.6595
6	2015-05-31	8s 4-0 Hitched knotless	8	4-0	0.5	0	4	Suture Breakage	1.17107	7.75441	71.0583	96.6221	5.38261	35.6417	21.0235	3.17498	18.5111
7	2015-05-31	8s 4-0 Hitched knotless	8	4-0	0.5	0	1	Suture Breakage	1.12507	7.40736	50.4231	80.7706	10.0182	65.9589	19.5999	2.97694	9.0164
67	2015-04-27	8s 4-0 Hitched knotless	8	4-0	0.5	0	3	Suture Breakage	1.05102	6.95554	55.2329	87.5377	8.7045	57.6052	14.8952	2.25076	9.75882
68	2015-04-27	8s 4-0 Hitched knotless	8	4-0	0.5	0	3	Suture Breakage	1.37164	9.09575	57.7357	61.9243	3.87713	25.7105	15.3515	2.315	7.56135
69	2015-04-27	8s 4-0 Hitched knotless	8	4-0	0.5	0	1	Suture Breakage	0.959503	6.39291	44.8152	91.6313	9.41972	62.761	17.4103	2.61309	9.49724
70	2015-04-27	8s 4-0 Hitched knotless	8	4-0	0.5	0	2	Suture Breakage	1.14781	7.59683	53.0099	80.0426	7.87282	52.1066	19.3422	2.92242	21.6416
71	2015-04-27	8s 4-0 Hitched knotless	8	4-0	0.5	0	4	Suture Breakage	0.970283	6.42378	65.4569	82.9656	9.14613	60.5522	21.757	3.28629	12.8117
10	2015-04-23	8S 3-0 Grasping	8	3-0	0	1	1	Suture Pullout	-1.00491	-6.65742	73.6362	97.6293	1.2939	8.57191	43.2369	6.52647	10.0439
11	2015-04-23	8S 3-0 Grasping	8	3-0	0	1	2	Suture Breakage	1.24585	8.22172	38.3157	88.9089	7.93419	52.3602	16.8642	2.55545	23.9926
12	2015-04-23	8S 3-0 Grasping	8	3-0	0	1	3	Suture Pullout	1.42832	9.63465	46.9502	64.4924	6.3254	42.6676	24.2172	3.59016	8.64266
16	2015-04-23	8S 3-0 Grasping	8	3-0	0	1	4	Suture Pullout	1.91554	12.8705	44.9087	91.6695	10.9335	73.4624	15.4525	2.29982	9.94704
34	2015-04-25	8S 3-0 Grasping	8	3-0	0	1	1	Suture Pullout	1.09259	7.35277	64.4028	93.2568	5.03922	33.9124	19.7385	2.93305	18.4576
35	2015-04-25	8S 3-0 Grasping	8	3-0	0	1	3	Suture Pullout	1.46461	9.70006	51.5383	65.1456	11.5205	76.3002	16.3751	2.47248	7.72786
57	2015-04-27	8S 3-0 Grasping	8	3-0	0	1	2	Suture Pullout	1.52712	10.1572	53.5391	71.3982	7.53716	50.1314	21.4705	3.22806	7.48435
79	2015-08-28	8s 3-0 Grasping	8	3-0	0	1	3	excluded	excluded	excluded	excluded	excluded	excluded	excluded	excluded	excluded	excluded
2	2015-01-13	8s 3-0 Hitched	8	3-0	0.5	1	3	Suture Breakage	1.07301	7.13178	87.7361	95.9223	4.59137	30.5165	24.7308	3.72088	15.9063
3	2015-01-13	8s 3-0 Hitched	8	3-0	0.5	1	1	Suture Breakage	1.27467	8.44628	68.5959	107.193	5.48199	36.325	22.072	3.33099	16.5909
4	2015-01-13	8s 3-0 Hitched	8	3-0	0.5	1	4	Suture Breakage	1.20283	7.97313	76.2481	111.817	7.46807	49.5033	23.2021	3.50027	32.8182
5	2015-01-13	8s 3-0 Hitched	8	3-0	0.5	1	3	Suture Breakage	1.14915	7.62036	79.8643	127.1	6.52464	43.267	27.352	4.12466	29.9837
6	2015-01-13	8s 3-0 Hitched	8	3-0	0.5	1	1	50/50	1.24109	8.24899	73.2311	121.059	6.46452	42.9668	26.7281	4.02135	30.3047
7	2015-01-13	8s 3-0 Hitched	8	3-0	0.5	1	2	Suture Breakage	1.24532	8.26758	74.9186	118.283	6.04281	40.1176	27.5031	4.14272	24.4936
48	2015-04-27	8s 3-0 Hitched	8	3-0	0.5	1	4	Suture Breakage	1.43511	9.52845	55.26	80.9283	8.17337	54.2674	22.6698	3.41436	11.6966
78	2015-08-28	8s 3-0 Hitched	8	3-0	0.5	1	4	excluded	excluded	excluded	excluded	excluded	excluded	excluded	excluded	excluded	excluded

## Sheet: Summary
Note	Sample exclusions for each outcome are listed below. Samples were excluded based on (1) problems with strain tracking and video analysis or (2) problems with mechanical testing, e.g., the tendon slipped out of the grip before failure. Problems with video analysis did not exclude samples from max load or failure mode, which did not rely on video analysis to determine.
Max Load [N]		Excludes Samples 74, 75, 78, 79. Includes Sample 51 and (10/9 2).
Group	Mean	Standard Deviation	n	% difference
4S 4-0 Grasping	46.2452	7.36188	14
4S 4-0 Hitched	47.421	9.1227	12	N.S.
4S 3-0 Grasping	54.6452	6.73171	9
4S 3-0 Hitched	63.6055	9.07159	9	N.S.
8s 4-0 Grasping	71.1575	12.033	12
8s 4-0 Hitched	86.228	7.1878	12	0.211791
8s 3-0 Grasping	81.7858	14.2296	7
8s 3-0 Hitched	108.9	15.9655	7	0.331531
8s 4-0 Hitched Knotless	88.6627	10.8136	12
Total			94
Load to 2mm Gap [N]		Excludes Samples 74, 75, 78, 79. Excludes Sample 51 and (10/9 2).
Group	Mean	Standard Deviation	n
4S 4-0 Grasping	38.0324	9.24042	14
4S 4-0 Hitched	34.6115	9.51936	12	N.S.
4S 3-0 Grasping	44.923	8.56141	8
4S 3-0 Hitched	41.8857	19.4851	9	N.S.
8s 4-0 Grasping	59.1538	8.84546	11
8s 4-0 Hitched	72.8469	9.62691	12	N.S.
8s 3-0 Grasping	53.3273	12.0779	7
8s 3-0 Hitched	73.6935	10.0771	7	0.381909
8s 4-0 Hitched Knotless	62.2741	13.6025	12
Total			92
Modified Resilience [N/mm^2]		Excludes Samples 74, 75, 78, 79. Excludes Sample 51 and (10/9 2).
Group	Mean	Standard Deviation	n
4S 4-0 Grasping	5.50984	2.50835	14
4S 4-0 Hitched	5.95321	1.83404	12	N.S.
4S 3-0 Grasping	8.10648	3.26395	8
4S 3-0 Hitched	11.0667	6.33773	9	N.S.
8s 4-0 Grasping	7.39315	2.2237	11
8s 4-0 Hitched	14.5024	5.15923	12	0.961594
8s 3-0 Grasping	12.328	6.36034	7
8s 3-0 Hitched	23.1134	8.36493	7	0.874871
8s 4-0 Hitched Knotless	12.5818	5.01867	12
Total			92
Stiffness [N/mm]		Excludes Samples 74, 75, 78, 79. Excludes Sample 51 and (10/9 2).
Group	Mean	Standard Deviation	n
4S 4-0 Grasping	17.5492	3.96697	14
4S 4-0 Hitched	14.9881	4.99501	12	N.S.
4S 3-0 Grasping	17.1395	3.96833	8
4S 3-0 Hitched	17.9452	4.35188	9	N.S.
8s 4-0 Grasping	24.0038	7.00826	11
8s 4-0 Hitched	23.7091	7.0512	12	N.S.
8s 3-0 Grasping	22.4793	9.66605	7
8s 3-0 Hitched	24.894	2.30987	7	N.S.
8s 4-0 Hitched Knotless	20.74	4.31482	12
Total			92
Failure mode numbers		Excludes Samples 51, 74, 75, 78, 79. Includes (10/9 2).
Group	# Breakage	# Mixed mode	# Pullout	n			% Breakage	% Mixed	% Pullout
4S 4-0 Grasping	12	1	1	14		4S 4-0 Grasping	0.857143	0.0714286	0.0714286
4S 4-0 Hitched	12	0	0	12		4S 4-0 Hitched	1	0	0
4S 3-0 Grasping	5	0	3	8		4S 3-0 Grasping	0.625	0	0.375
4S 3-0 Hitched	9	0	0	9		4S 3-0 Hitched	1	0	0
8s 4-0 Grasping	11	1	0	12		8s 4-0 Grasping	0.916667	0.0833333	0
8s 4-0 Hitched	12	0	0	12		8s 4-0 Hitched	1	0	0
8s 3-0 Grasping	1	0	6	7		8s 3-0 Grasping	0.142857	0	0.857143
8s 3-0 Hitched	6	1	0	7		8s 3-0 Hitched	0.857143	0.142857	0
8s 4-0 Hitched Knotless	12	0	0	12		8s 4-0 Hitched Knotless	1	0	0
Total				93
Extension at 20 N [mm]		Excludes Samples 74, 75, 78, 79. Excludes Sample 51 and (10/9 2).
Group	Mean	Standard Deviation	n
4S 4-0 Grasping	1.55834	0.324039	14
4S 4-0 Hitched	1.59416	0.329385	12
4S 3-0 Grasping	1.73715	0.2378	8
4S 3-0 Hitched	1.53509	0.364502	9
8s 4-0 Grasping	1.32635	0.434226	11
8s 4-0 Hitched	1.59511	0.644297	12
8s 3-0 Grasping	1.09559	0.960914	7
8s 3-0 Hitched	1.2316	0.112786	7
8s 4-0 Hitched Knotless	1.13168	0.138691	12
Total			92
Strain at 20 N [%]		Excludes Samples 74, 75, 78, 79. Excludes Sample 51 and (10/9 2).
Group	Mean	Standard Deviation	n
4S 4-0 Grasping	10.3618	2.17135	14
4S 4-0 Hitched	10.5998	2.17088	12
4S 3-0 Grasping	11.4857	1.52716	8
4S 3-0 Hitched	10.1768	2.42242	9
8s 4-0 Grasping	8.80613	2.90603	11
8s 4-0 Hitched	10.5931	4.26253	12
8s 3-0 Grasping	7.32565	6.40394	7
8s 3-0 Hitched	8.1738	0.7479	7
8s 4-0 Hitched Knotless	7.48833	0.94951	12
Total			92
Extension at Max Load [mm]		Excludes Samples 74, 75, 78, 79. Excludes Sample 51 and (10/9 2).
Group	Mean	Standard Deviation	n
4S 4-0 Grasping	5.07505	2.30557	14
4S 4-0 Hitched	7.31705	2.69943	12
4S 3-0 Grasping	7.49774	2.4271	8
4S 3-0 Hitched	7.43294	3.08721	9
8s 4-0 Grasping	5.50758	1.96842	11
8s 4-0 Hitched	6.87614	2.42236	12
8s 3-0 Grasping	7.22628	3.50167	7
8s 3-0 Hitched	6.3924	1.19348	7
8s 4-0 Hitched Knotless	7.41621	2.11385	12
Total			92
Strain at Max Load [%]		Excludes Samples 74, 75, 78, 79. Excludes Sample 51 and (10/9 2).
Group	Mean	Standard Deviation	n
4S 4-0 Grasping	33.7329	15.3261	14
4S 4-0 Hitched	48.6707	17.9393	12
4S 3-0 Grasping	49.5303	15.7577	8
4S 3-0 Hitched	49.2909	20.5029	9
8s 4-0 Grasping	36.5777	13.1791	11
8s 4-0 Hitched	45.6767	16.0652	12
8s 3-0 Grasping	48.2009	23.288	7
8s 3-0 Hitched	42.4234	7.913	7
8s 4-0 Hitched Knotless	49.0058	13.809	12
Total			92
Rigidity [N/%]		Excludes Samples 74, 75, 78, 79. Excludes Sample 51 and (10/9 2).
Group	Mean	Standard Deviation	n
4S 4-0 Grasping	2.64118	0.602154	14
4S 4-0 Hitched	2.25299	0.749631	12
4S 3-0 Grasping	2.59081	0.596516	8
4S 3-0 Hitched	2.7076	0.657065	9
8s 4-0 Grasping	3.61996	1.06565	11
8s 4-0 Hitched	3.56776	1.05809	12
8s 3-0 Grasping	3.37221	1.46271	7
8s 3-0 Hitched	3.75075	0.346328	7
8s 4-0 Hitched Knotless	3.13531	0.647644	12
Total			92
